# Supplementary material for: Burkholderia and Paraburkholderia are Predominant Soybean Rhizobial Genera in Venezuelan Soils in Different Climatic and Topographical Regions
Source: Microbes Environ. 2019 Feb 15;34(1):43–58. doi: 10.1264/jsme2.ME18076 (PMC6440732; doi:10.1264/jsme2.ME18076)
Supplement: Supplementary file 1 [file 34_43_s1.xlsx]

## Sheet: Table S1
Table S1. Summary of physiological characteristics of native bacterial isolates from soybean root nodules in Venezuela
Strain Code	ORIGIN			Phenotypeb	NaCl %					Al3+ (mM)
										pH 4				pH6.8
	Host trap	Different types of isolationa	Soil type		0	1	2	3	4	0.1	0.5	1	2	0.1	0.5	1	2
Location :Aragua, Ecosystem: Valley without fertilizer, Soil pH7.5~8, Soil type: Inceptisol, Major crops:Vigna sp., Canajus sp., Arachis sp., Sesamun sp.
VA1010 - 1	G. max ‘INIA‘	F	Inceptisol	5 W-S	+++	-	-	-	-	-	-	-	-	+++	+++	+++	-
VA1011 - 2	G. max ‘INIA‘	F		6 W-S	+++	+++	+++	+	-	-	-	-	-	+++	++	+	-
VA1011 - 2A	G. max ‘INIA‘	F		5 WT-C	+++	+++	+++	+	-	+++	++	++	-	+++	+++	+++	++
VA1011 - 4	G. max ‘INIA‘	F		4 WY-C	+++	+++	+++	++	+	+++	+++	++	+	+++	+++	+++	+++
VA102 - 2	G. max ‘INIA‘	F		5 WT-S	+++	+++	+	-	-	+++	+++	++	+	+++	++	+	-
VA103 - 2	G. max ‘INIA‘	F		4 C	+++	+++	+++	++	+	++	+	-	-	+++	+++	++	+
VA104	G. max ‘INIA‘	F		4 T-A	+++	+++	+++	+	-	+++	+++	-	-	+++	+++	+++	+++
VA105 - 2	G. max ‘INIA‘	F		6 WT-A	+++	+++	+++	+	-	+++	++	+	-	+++	+++	++	+
VA105 - 3	G. max ‘INIA‘	F		4 T-C	+++	+++	+++	++	+	++	+	-	-	+++	+++	++	+
VA107 - A	G. max ‘INIA‘	F		5 W-C	+++	+++	+++	++	+	++	+	-	-	+++	+++	+++	+++
VA107 - B	G. max ‘INIA‘	F		5 T-S	+++	+++	+++	++	+	++	+	-	-	+++	+++	++	+
VA109-3B	G. max ‘INIA‘	F		5 T-A	+++	+++	+++	++	+	+++	++	+	-	+++	+++	++	+
VA107 - 4	G. max ‘INIA‘	F		5 T-A	+++	+++	+++	++	+	+++	++	+	-	+++	+++	++	+
VA108 - 2	G. max ‘INIA‘	F		6 WT-S	+++	+++	+	-	-	++	+	-	-	+++	+++	++	+
VA109 - 1	G. max ‘INIA‘	F		6 CT-S	+++	+++	+++	++	+	++	+	-	-	+++	+++	++	+
VA109 - 2	G. max ‘INIA‘	F		5 WT-C	+++	+	-	-	-	++	+	-	-	+++	+++	+++	+++
VA109 - 3	G. max ‘INIA‘	F		5 WY	+++	+++	+++	+++	++	+++	+++	+++	-	+++	+++	+++	+++
VA109 - 3A	G. max ‘INIA‘	F		5 W-C	+++	+++	+++	++	+	+++	+++	++	+	+++	+++	+++	+++
Location: Anzoátegui, Ecosystem: Savanna near coast, Soil pH8~10, Soil type: Ultisol, Major crops:Avocado, Glycine. max
VAn112	G. max ‘INIA‘	F	Ultisol	7 W-C	-	-	-	-	-	++	+	-	-	+++	+++	++	+
VAn113	G. max ‘INIA‘	F		10 WT-S	-	-	-	-	-	++	+	-	-	+++	+++	++	+
VAn114 - 1	G. max ‘INIA‘	F		5 W-C	+++	+++	+++	++	+	+++	++	+	-	+++	+++	++	+
VAn114 - 2	G. max ‘INIA‘	F		4 T-S	+++	+++	+++	++	+	++	+	-	-	+++	+++	++	+
VAn116	G. max ‘INIA‘	F		7 W-C	+++	+++	+++	++	+	+++	++	+	-	+++	+++	++	+
Location: Aragua, Ecosystem: Valley with Fertilizer, Soil pH7.5~8, Soil type: Inceptisol, Major crops: Phaseolus sp., Glycine. max, Asteracea plants
VAF121 - 1	G. max ‘INIA‘	I	Inceptisol	6 C	+++	+++	+++	++	+	++	+	-	-	+++	+++	++	+
VAF121 - 2	G. max ‘INIA‘	I		5 W-C	+++	+++	+++	++	+	+++	++	+	-	+++	+++	++	+
VAF1210-1	G. max ‘INIA‘	I		5 W-C	+++	+++	+++	+++	++	++	+	-	-	+++	+++	++	+
VAF122 - 1	G. max ‘INIA‘	I		5 C	+++	+++	+++	++	+	+++	++	+	-	+++	+++	++	+
VAF1221-2	G. max ‘INIA‘	I		6 C	+++	+++	+++	++	+	++	+	-	-	+++	+++	++	+
VAF123A	G. max ‘INIA‘	I		5 W-S	+++	+++	+++	+++	++	+++	++	+	-	+++	+++	++	+
VAF123B	G. max ‘INIA‘	I		5 W-C	+++	+++	+++	++	+	-	-	-	-	+++	+++	+++	+++
VAF1238 - 1	G. max ‘INIA‘	I		4 C	+++	+++	+++	++	+	++	+	-	-	+++	+++	++	+
VAF124	G. max ‘INIA‘	I		4 WT-C	+++	+++	+++	+	-	++	+	-	-	+++	+++	+++	+++
VAF124 - 3	G. max ‘INIA‘	I		5 W-C	+++	+++	+++	++	+	++	+	-	-	+++	+++	++	+
VAF124 - 4	G. max ‘INIA‘	I		2 W-C	+++	+++	+++	++	+	++	+	-	-	+++	+++	+++	+++
VAF1243	G. max ‘INIA‘	I		5 C-C	+++	+++	+++	++	+	+++	++	++	-	+++	+++	+++	+++
VAF125	G. max ‘INIA‘	I		2 WT-C	+++	+++	+++	+++	++	+++	++	-	-	+++	+++	+++	++
VAF1258	G. max ‘INIA‘	I		4 W-C	+++	+++	+++	++	+	++	+	-	-	+++	+++	++	+
VAF1269B	G. max ‘INIA‘	I		5 WT-S	+++	+++	+	-	-	++	+	-	-	+++	+++	+++	+++
VAF1269	G. max ‘INIA‘	I		5 WT-S	+++	+++	+++	++	-	++	+	-	-	+++	+++	+++	+++
VAF128 - 1	G. max ‘INIA‘	I		6 CT-S	+++	+++	+++	+++	+++	-	-	-	-	+++	+++	++	+
Location: Amazonas, Ecosystem:Jungle - raining forest, Soil pH5.5~6.0, Soil type: Oxisol, Major crops: Cucumber, Tomato, Coriander, Capsicum sp.
VAm11	G. max ‘Enrei	I	Oxisol	6 W-C	+++	+++	+++	++	+	++	+	-	-	+++	+++	+++	+++
VAm12	G. max ‘Enrei	I		6 W-C	+++	+++	+++	++	+	+++	++	+	-	+++	+++	++	+
VAm13B	G. max ‘Enrei	I		7 W-C	+++	+++	+++	++	+	++	+	-	-	+++	++	+	-
VAm13A	G. max ‘Enrei	I		7 W-C	+++	+++	+++	++	+	+++	++	+	-	+++	+++	++	+
VAm 17A	G. max ‘INIA‘	I		2 W-C	+++	+++	+++	+	-	+++	+++	++	+	+++	+++	+++	+++
VAm11	G. max ‘INIA‘	I		6 W-S	+++	+++	+++	++	+	++	+	-	-	+++	+++	+++	+++
VAm13	G. max ‘INIA‘	I		6 W-C	+++	+++	+++	++	+	++	+	-	-	+++	+++	+++	+++
VAm18 B	G. max ‘INIA‘	I		3 W-C	+++	+++	+++	+++	-	+++	+++	-	-	+++	+++	+++	+++
VAm18A	G. max ‘INIA‘	I		3 W-C	+++	+++	+	-	-	+++	++	++	-	+++	+++	++	+
VAm22	G. max ‘INIA‘	I		6 W-C	+++	+++	+++	+++	++	+++	+++	+++	+++	+++	+++	+++	++
Location:Apure, Ecosystem:Flood plain, Soil pH4.2~5.0, Soil type: Inceptisol, Major crops: Acacia sp., Caraipa sp., several trees
VAp21	G. max ‘Enrei‘	I	Inceptisol	5 W-C	-	-	-	-	-	++	+	-	-	+++	+++	++	+
VAp210	G. max ‘Enrei‘	I		5 W-C	-	-	-	-	-	++	+	-	-	+++	+++	++	+
VAp31	G. max ‘Enrei‘	I		4 W-C	+++	+++	+++	++	+	++	+	-	-	+++	+++	++	+
VAp110	G. max ‘INIA‘	I		5 WT-C	+++	++	-	-	-	++	+	-	-	+++	+++	+++	++
VAp112	G. max ‘INIA‘	I		6 W-C	+++	+++	+	-	-	++	+	-	-	+++	+++	+++	+++
VAp116	G. max ‘INIA‘	I		6 W-C	+++	+++	+++	+++	+++	++	+	-	-	+++	+++	+++	++
VAp15	G. max ‘INIA‘	I		5 W-C	+++	+++	+++	+++	++	+++				+++	+++	+++	++
VAp18	G. max ‘INIA‘	I		6 W-C	+++	+++	+++	+++	++	+++	+++	++	+	+++	+++	++	+
VAp21	G. max ‘INIA‘	I		6 W-C	+++	+++	+++	+	-	++	+	-	-	+++	+++	+++	+++
Location:Aragua, Ecosystem:Valley without fertilizer, Soil pH7.1~7.5, Soil type: Inceptisol, Major crops: Vigna sp., Canajus sp., Arachis sp., Sesamun sp.
VA11	G. max vA. INIA	I	Inceptisol	5 W-C	+++	+++	+++	+	-	+++	++	+	-	+++	+++	+++	++
VA15	G. max ‘INIA‘	I		6 W-C	+++	+++	+++	++	+	++	+	-	-	+++	++	+	-
VA17	G. max ‘Enrei‘	I		8 W-C	+++	+++	+++	+	-	++	+	-	-	+++	+++	++	+
VA210	G. max ‘INIA‘	I		6 W-C	+++	+++	+++	+++	+++	++	+	-	-	+++	+++	++	+
VA211	G. max ‘Enrei‘	I		8 W-C	+++	+++	+++	++	+	++	+	-	-	+++	+++	++	+
VA25	G. max ‘Enrei‘	I		8 W-C	+++	+++	+++	++	+	++	+	-	-	+++	+++	++	+
VA27	G. max ‘Enrei‘	I		5 WT-S	+++	+++	+++	+	-	-	-	-	-	+++	+++	++	+
VA27	G. max ‘INIA‘	I		6 W-C	+++	+++	+++	++	+	+++	++	+	-	+++	+++	+++	+++
VA312	G. max ‘INIA‘	I		7 WT-C	-	-	-	-	-	++	+	-	-	+++	+++	+++	++
VA32	G. max ‘Enrei‘	I		7 W-C	+++	+++	+++	++	+	+++	++	+	-	+++	+++	++	+
VA32B	G. max ‘INIA‘	I		7 WT-C	-	-	-	-	-	+++	++	+	-	+++	+++	+++	-
VA35	G. max ‘Enrei‘	I		7 W-C	+++	+++	+++	++	+	+++	++	+	-	+++	+++	+++	+++
VA37	G. max ‘Enrei‘	I		7 WT-C	+++	+	-	-	-	++	+	-	-	+++	+++	++	+
Location:Aragua, Ecosystem:Valley with fertilizer, Soil pH7.5~8.0, Soil type: Inceptisol, Major crops: Vigna sp., Phaseolus sp., G. max, Asteracea sp, grasses
VAF11	G. max ‘INIA‘	I	Inceptisol	5 W-C	-	-	-	-	-	++	+	-	-	+++	+++	++	+
VAF110B	G. max ‘Enrei‘	I		3 WT-C	+++	+++	+++	++	+	+++	++	-	-	+++	+++	+++	+++
VAF12 A	G. max ‘Enrei‘	I		6 W-C	+++	+++	+++	++	+	++	+	-	-	+++	+++	++	+
VAF12 B	G. max ‘Enrei‘	I		6 W-C	+++	+++	+++	++	+	+++	+++	++	+	+++	+++	++	+
VAF14	G. max ‘INIA‘	I		5 W-C	+++	+++	+++	++	+	++	+	-	-	+++	+++	++	+
VAF17	G. max ‘Enrei‘	I		6 W-C	+++	+++	+++	++	+	++	+	-	-	+++	+++	++	+
VAF128	G. max ‘Enrei‘	I		5 W-S	+++	+++	+++	++	+	++	+	-	-	+++	+++	++	+
VAF19	G. max ‘Enrei‘	I		6 W-C	+++	+++	+++	++	+	-	-	-	-	+++	+++	++	+
VAF22	G. max ‘Enrei‘	I		6 W-C	+++	+++	+++	++	+	++	+	-	-	+++	+++	++	+
VAF28A	G. max ‘INIA‘	I		6 W-S	+++	+++	+++	++	+	++	+	-	-	+++	+++	++	+
VAF28B	G. max ‘INIA‘	I		3 WY-C	+++	+++	+++	+	-	+++	++	+	-	+++	+++	++	+
VAF32B	G. max ‘Enrei‘	I		3 WT-C	+++	+++	++	-	-	++	+	-	-	+++	+++	-	-
VAF33	G. max ‘INIA‘	I		6 W-C	+++	+++	+++	++	+	++	+	-	-	+++	+++	++	+
VAF39	G. max ‘INIA‘	I		6 W-C	+++	+++	+++	++	+	+++	++	+	-	+++	+++	++	+
Location:Caracas, Ecosystem:National Park on the City, Soil pH5.6~6.5, Soil type: Alfisol, Major crops: Vigna sp., Phaseolus sp., G. max, Asteracea sp, grasses
VDC11	G. max ‘Enrei‘	I	Alfisol	5 W-C	+++	+	-	-	-	++	+	-	-	+++	+++	++	+
VDC12	G. max ‘Enrei‘	I		5 W-C	+++	+++	+++	+++	++	++	+	-	-	+++	+++	+++	++
VDC13	G. max ‘Enrei‘	I		5 W-C	+++	+	-	-	-	++	+	-	-	+++	+++	++	+
VDC15	G. max ‘Enrei‘	I		5 W-C	+++	++	-	-	-	+++	++	++	-	+++	+++	+++	+++
VDC11B	G. max ‘INIA‘	I		5 W-C	+++	+++	+++	++	+	+++	++	+	-	+++	+++	+++	+++
VDC13B	G. max ‘INIA‘	I		5 W-C	+++	+	-	-	-	+++	++	+	-	+++	+++	++	+
VDC14	G. max ‘INIA‘	I		5 W-C	-	-	-	-	-	++	+	-	-	+++	+++	++	+
Location:Falcon, Ecosystem: arid - desert, Soil pH8.0~10., Soil type: Aridisol, Major crops: Mining and Prosopis sp., Opuntia sp.
VF23	G. max ‘INIA‘	I	Aridisol	7 WT-C	+++	+++	+++	+++	++	+++	++	++	-	+++	+++	+++	++
VF24	G. max ‘INIA‘	I		4 W-C	+++	+++	+++	+++	++	++	+	-	-	+++	+++	+++	++
Location:Guárico, Ecosystem: Savanna, Soil pH5.8~6.5, Soil type: Vertisol, Major crops: Species of grasses
VG10B	G. max ‘INIA‘	I	Vertisol	5 W-C	+++	+++	+++	+++	++	+++	++	++	-	+++	+++	+++	+++
VG7	G. max ‘INIA‘	I		6 W-C	+++	+++	+++	+++	++	+++	++	++	-	+++	+++	+++	+++
VG8	G. max ‘INIA‘	I		5 W-C	+++	+++	+++	++	+	++	+	-	-	+++	+++	++	+
VG9	G. max ‘INIA‘	I		6 W-C	+++	+++	+++	+++	++	++	+	-	-	+++	+++	+++	++
Location:Lara, Ecosystem: Xerophile -near savanna, Soil pH6.0~6.3, Soil type: Vertisol, Major crops: Coffea sp., Inga sp., grasses.
VLa16	G. max ‘Enrei‘	I	Vertisol	6 W-S	+++	+++	+++	++	+	+++	+++	++	+	+++	+++	++	+
VLa18	G. max ‘Enrei‘	I		5 W-C	+++	+++	+++	+++	++	++	+	-	-	+++	+++	+++	++
VLa19	G. max ‘Enrei‘	I		6 WT-S	+++	+++	+++	+++	+++	+++	+++	-	-	+++	+++	+++	++
VLa21	G. max ‘Enrei‘	I		5 W-S	+++	+++	++	-	-	++	+	-	-	+++	+++	+++	++
VLa22	G. max ‘Enrei‘	I		5 W-C	+++	+	-	-	-	++	+	-	-	+++	+++	++	+
VLa31B	G. max ‘Enrei‘	I		6 WT-S	+++	+++	+++	+++	++	+++	+++	+++	-	+++	+++	+++	+++
VLa32	G. max ‘Enrei‘	I		5 W-C	+++	+++	+++	++	+	++	+	-	-	+++	+++	++	+
VLa33	G. max ‘Enrei‘	I		6 W-S	+++	+++	+++	+	-	+++	+++	++	+	+++	+++	++	+
VLa34	G. max ‘Enrei‘	I		2 W-S	+++	+++	+	-	-	+++	++	+	-	+++	++	+	-
VLa36	G. max ‘Enrei‘	I		6 W-S	+++	+++	+++	++	+	-	-	-	-	+++	+++	++	+
Location: Merida, Ecosystem: Andes - Template, Soil pH4.4~5.0, Soil type: Ultisol, Major crops: Musa sp., Lactuca sp., forestal species, Theobroma sp.
VM3	G. max ‘INIA‘		Ultisol	4 W-C	+++	+++	+++	++	+	++	+	-	-	+++	+++	++	+
Location: Miranda, Ecosystem: Mountain, Soil pH5.6~6.0, Soil type: Ultisol, Major crops: Divers species of tree, humid forest
VMi21	G. max ‘Enrei‘	I	Alfisol	7 WT-S	+++	+++	++	-	-	+++	+++	+++	+++	+++	+++	+++	++
VMi33	G. max ‘INIA‘	I		5 W-C	+++	+++	+	-	-	++	+	-	-	+++	+++	++	+
Location:Trujillo, Ecosystem:Andes, Soil pH3.6~4.5, Soil type: Ultisol, Major crops: Coffea sp.
VTr19A	G. max ‘Enrei‘	I	Ultisol	6 W-C	+++	++	-	-	-	++	+	-	-	+++	+++	+++	++
VTr19B	G. max ‘Enrei‘	I		6 WT-C	+++	+++	+++	++	+	++	+	-	-	+++	+++	++	+
VTr19-2B	G. max ‘Enrei‘	I		2 W-C	+++	+++	+++	+	-	+++	+++	++	+	+++	+++	+++	+++
VTr25	G. max ‘Enrei‘	I		4 W-C	+++	+++	+++	++	+	+++	++	++	-	+++	+++	++	+
VTr28	G. max ‘Enrei‘	I		5 W-S	+++	+++	+++	++	+	+++	+++	++	++	+++	+++	++	-
VTr33	G. max ‘INIA‘	I		6 W-C	+++	+++	+++	++	+	+++	+++	++	+	+++	+++	++	+
VTr32	G. max ‘INIA‘	I		6 WT-S	+++	+++	+++	+++	++	++	+	-	-	+++	+++	+++	+++
VTr35	G. max ‘INIA‘	I		5 W-S	+++	+++	+++	+++	++	+++	+++	+++	+++	+++	+++	+++	+++
a F: field isolation, I: isolation from soils using trap hosts
Growth rate: fast growers (1-3 days), intermedium growers (4-6 days), slow growers (more than 6 days). b C: Cream or Creamy; W: White; WT: White Transparent; S: sticky; WY: White yellow; T: Transparent.
Control with Al3+ was at O.1 mmol in pH 6.8, salinity 0%.
Measures as, no growth: (-); weak growth: (+) 10-20%; good grown: (++) 30-60%; very good or same to control: (+++) 100% growth.
indicates the fourty-four isolates seleted
